# Supplementary material for: Competence of mosquitoes native to the United Kingdom to support replication and transmission of Rift Valley fever virus
Source: Parasit Vectors. 2018 May 18;11:308. doi: 10.1186/s13071-018-2884-7 (PMC5960175; doi:10.1186/s13071-018-2884-7)
Supplement: Supplementary file 4 — Table S1. Viral RNA and infectious viral titres within the bodies, legs and saliva of UK mosquitoes infected with RVFV. Mosquitoes were fed a blood meal containing 106 or 107 PFU/ml RVFV strain Lunyo or ZH501 and maintained at 20 or 25 °C. Results are based on the mean log10-transformed qRT-PCR results reported in genome equivalent copies (GEC) and plaque assay results reported in plaque forming units (PFU). Day 0 was excluded from the totals. Abbreviations: nt, not tested; n, number tested; dpi, day post-infection. Dose range based on infectious titres obtained in pre and post feed blood samples. (XLSX 18 kb) [file 13071_2018_2884_MOESM4_ESM.xlsx]

## Sheet: Sheet2
Species	Temperature	Strain	Dose (log10 PFU)	d.p.i	n =	Units	Infection			Dissemination			Transmission			Honey filter
							rate (%)	mean titre (range)		rate (%)	mean titre (range)		rate (%)	mean titre (range)		mean titre (range)
Culex pipiens pipiens (Caldbeck)	25oC	ZH501	5.9-6.3	7-21	43	GEC	30	4.3	(2.8-5.5)	0	0		0	0		n.t
						PFU	21	3.9	(3.0-4.6)	0	0		0	0
	25oC	ZH501	7.1	7-21	48	GEC	40	5.3	(2.9-8.1)	25	3.2	(1.2-4.1)	9	2.6	(2.1-3.0)	2.8
						PFU	25	3.2	(1.5-4.5)	2	2.3	(2.3)	0	0
Culex pipiens hybrid (Brookwood)	25oC	ZH501	7.2-7.4	7-21	50	GEC	38	5.4	(2.4-9.5)	29	5.8	(1.8-8.7)	9	3.1	(1.8-4.1)	3.2	(3.2)
						PFU	18	3.1	(1.1-5.4)	17	2.4	(1.1-5.7)	0	0
	25oC	Lunyo	5.8-6.1	7-21	41	GEC	0	0		0	0		0	0		0
						PFU	0	0		0	0		0	0
	25oC	Lunyo	7.3-7.5	7-21	47	GEC	28	5.5	(2.5-8.6)	11	6.1	(3.4-8.0)	7	3.2	(2.0-4.8)	3	(2.2-4.3)
						PFU	19	2.7	(1.0-5.4)	7	2.8	(1.8-4.8)	0	0
Aedes detritus	25oC	ZH501	5.7-5.9	7	10	GEC	20	4.8	(3.7-5.9)	11	3.6	(3.3-4.0)	0	0		0
						PFU	10	4.0	4.0	0	0		0	0
	20oC	ZH501	5.7-5.9	7-14	25	GEC	20	4.2	(3.9-4.8)	4	3.1	(3.0-3.2)	4	2.5	(2.5)	0
						PFU	4	3.6	(3.6)	0	0		0	0
	20oC	ZH501	6.9-7.2	7-14	25	GEC	64	4.4	(2.6-6.4)	61	3.2	(2.0-4.4)	18	2.8	(1.7-3.3)	2.7	(2.2-3.3)
						PFU	28	2.4	(1.1-3.7)	9	1.5	(1.0-2.0)	0	0
	25oC	Lunyo	5.8-6.3	7-14	16	GEC	19	4.9	(4.3-5.4)	13	3.6	(3.3-4.0)	0	0		0
						PFU	13	3.8	(3.6-4.0)	0	0		0	0
	20oC	Lunyo	5.8-6.3	7-14	25	GEC	20	4.3	(3.2-5.5)	4	3.8	(3.8)	0	0		0
						PFU	4	3.5	(3.5)	0	0		0	0
	20oC	Lunyo	7.4-7.7	7-14	17	GEC	71	4.3	(2.5-6.5)	60	3.3	(2.6-4.2)	23	4	(3.1-5.2)	1.2	(1.2)
						PFU	35	2.2	(1.5-2.8)	13	2.0	2.0	0	0
Aedes rusticus	25oC	ZH501	5.9-6.3	7	2	GEC	0	0		0	0		0	0		0
						PFU	0	0		0	0		0	0
	20oC	ZH501	7.0-7.3	7-21	20	GEC	35	5.9	(3.6-7.8)	7	0		0	0		0
						PFU	10	4.2	(4.1-4.4)	0	0		0	0
Aedes cantans/ annulipes	20oC	ZH501	7.0-7.3	7-21	7	GEC	0	0		0	0		0	0		0
						PFU	0	0		0	0		0	0
Culex modestus	25oC	Lunyo	5.8-6.1	10	5	GEC	20	6.4	(6.4)	20	5.0	(5.0)	0	0		0
						PFU	20	4.5	(4.5)	20	2.7	(2.7)	0	0
Aedes caspius	25oC	Lunyo	5.8-6.1	10	6	GEC	50	4.3	(3.3-5.1)	17	4.4	(4.4)	17	2.6	(2.6)	0
						PFU	17	3.5	(3.5)	0			0	0
